# Supplementary material for: Cognitive Impairment after Post-Acute COVID-19 Infection: A Systematic Review of the Literature
Source: J Pers Med. 2022 Dec 15;12(12):2070. doi: 10.3390/jpm12122070 (PMC9781311; doi:10.3390/jpm12122070)
Supplement: Supplementary file 1 [file jpm-12-02070-s001.zip]

Archive with 1 entries (1 files):
- jpm-2068407-supplementary.pdf
